# Supplementary material for: APOBEC signature mutation generates an oncogenic enhancer that drives LMO1 expression in T-ALL
Source: Leukemia. 2017 Mar 28;31(10):2057–64. doi: 10.1038/leu.2017.75 (PMC5629363; doi:10.1038/leu.2017.75)
Supplement: Supplementary Table 1 [file leu201775x7.xls]

## Sheet: Table S1
Table S1. Key genomic abnormalities, inherited G/T single nucleotide polymorphism (SNP) rs2168101, and mutational status of the LMO1 enhancer in 21 T-ALL cell lines.
	Cell Line Name	Chromosomal Rearrangement	Small genetic lesions	LMO1 C-to-T mutation	SNP rs2168101
1	RPMI-8402	LMO1-TCRD, SIL-TAL1			G/T
2	Jurkat		TAL1 enhancer insertion	C/T	G/G
3	Loucy	SET-NUP214 fusion			G/T
4	KOPT-K1	LMO2-TCRG			G/G
5	P12-ICHIKAWA	LMO2 [del(11)(p13p13)]			G/G
6	DU.528	TAL1-TCRD			G/T
7	BE-13				G/T
8	PF-382				G/G
9	MOLT-3		TAL1 enhancer insertion		G/G
10	CCRF-CEM	SIL-TAL1			G/T
12	HPB-ALL				G/G
11	DND-41				T/T
13	ALL-SIL	HOX11-TCRD			G/G
14	HSB2	LCK-TCRB, SIL-TAL1			G/T
15	KARPAS-45	MLL-AFX			G/G
16	PEER				G/T
17	SUP-T7	LYL1-TCRB			G/G
18	SUP-T11				T/T
19	SUP-T13	MLL-ENL			T/T
20	TALL-1				G/G
21	SKW-3/KE-37	MYC-TCRA			G/T
