# Supplementary material for: APOBEC signature mutation generates an oncogenic enhancer that drives LMO1 expression in T-ALL
Source: Leukemia. 2017 Mar 28;31(10):2057–64. doi: 10.1038/leu.2017.75 (PMC5629363; doi:10.1038/leu.2017.75)
Supplement: Supplementary Table 2 [file leu201775x8.xls]

## Sheet: Table S2
Table S2. Charicteristics of patients' T-ALL samples that harbours the C-to-T LMO1 enhancer mutation from UKALL trial, United Kingdom and Shanghai Children’s Medical Center (SCMC), China.
	UKALL trial			SCMC
Sample ID	5532	5551	6217	SJALL040472
Age	3	16	12	10
Sex	F	M	M	M
bone marrow blasts	91	86	94	82
NCI RISK GROUP	High	High	High	High
CGN	normal	abnormal	failed	failed
CGN details	46,XX[20]	46,XY,del(6)(q13q23)[5]/46,XY[1]	unknown	unknown
Flow markers	CD1a-CD2+cCD3+Cd4-CD5+CD7+CD8-CD10-Cd33-CD34+CD117-Tdt+HLA-DR-	no CD1a result. CD2+cCD3+CD4 (40%)CD5 96% CD8- and negative myeloid markers	CD1a +, CD2+cCD3+cd4+CD5+cd7+cd8- no myeloid markers (CD34 pos).	CD1a -; CD2 87.2%; CD3 -; CD4 63.4%; CD5 87.1%; CD7 96.8%; CD8 78.4%; CD10 -; CD34 -;HLA-DR 27.5%; cCD3 80%; and negative myeloid markers;
ABD qPCR fold change	0.03	0.02	0.04	unknown
ABD status	non-ABD	non-ABD	non-ABD	unkown
Notch	WT	WT	WT	L1574P
FBXW7	WT	WT	WT	R464H
PTEN	ex7 mutation	ex7 mutation	WT	WT
NRAS	WT	WT	WT	WT
KRAS	WT	WT	WT	G12V
SIL-TAL1 deletion	Postive	Negative	Postive	Negative
TAL2	unknown	unknown	unknown	TCR-TAL2 rearrangement
TLX1	normal	normal	normal	normal
TLX3	normal	normal	normal	normal
MLL	normal	normal	NA	normal
CDKN2A/B	A deleted/B normal	normal	not done	CDKN2A del
MRD group day 29	0.1-1% (high risk)	0.1-1% (high risk)	0.01-0.1% (high risk)	0.2% at day19; <0.01% at day35
CNS DISEASE at diagnosis	Y	N	Y	N
date treatment started	2007-09-12	2007-10-01	2009-03-28	2011-08-17
date of event/last seen	2013-09-25	2013-07-16	2013-04-08	2013-01-07
OUTCOME	no events	no events	no evetns	relapse
CGN, Cancer Genetics Network; ABD, absence of biallelic TCRγ deletion; MRD, minimal residual disease.
