# Supplementary material for: APOBEC signature mutation generates an oncogenic enhancer that drives LMO1 expression in T-ALL
Source: Leukemia. 2017 Mar 28;31(10):2057–64. doi: 10.1038/leu.2017.75 (PMC5629363; doi:10.1038/leu.2017.75)
Supplement: Supplementary Table 3 [file leu201775x9.xls]

## Sheet: Table S3
Table S3. Transcriptional factor binding sites of C and T allele as analyzed by UniPROBE. The sequences were analyzed at: http://the_brain.bwh.harvard.edu/uniprobe/
Gene Match	Species	K-mer	Reverse Complement K-mer	Postion	Enrichment Score
C allele: TGCAGGGGTGAGGGTGCCGTCAAACCAGCACTGTCTCTGCG
FOXR1	Homo sapiens	CGTCAAAC	GTTTGACG	17	0.46547
Tgif2	Mus musculus	CCGTCAAA	TTTGACGG	16	0.45515
T allele: TGCAGGGGTGAGGGTGCCGTTAAACCAGCACTGTCTCTGCG
Mybl1	Mus musculus	TGCCGTTA	TAACGGCA	14	0.476505
Myb	Mus musculus	TGCCGTTA	TAACGGCA	14	0.460719
Mybl1	Mus musculus	GCCGTTAA	TTAACGGC	15	0.472739
Myb	Mus musculus	GCCGTTAA	TTAACGGC	15	0.467223
Mybl1	Mus musculus	CCGTTAAA	TTTAACGG	16	0.474112
Myb	Mus musculus	CCGTTAAA	TTTAACGG	16	0.474524
